# Supplementary material for: Membrane-Supported Layered Coordination Polymer as an Advanced Sustainable Catalyst for Desulfurization
Source: Molecules. 2021 Apr 21;26(9):2404. doi: 10.3390/molecules26092404 (PMC8122353; doi:10.3390/molecules26092404)
Supplement: Supplementary file 1 [file molecules-26-02404-s001.zip]

Archive with 1 entries (1 files):
- molecules-1151389-supplementary.pdf
